# Supplementary material for: Metabolic impact of the VDR rs1544410 in diabetic retinopathy
Source: PLoS One. 2022 Feb 25;17(2):e0263346. doi: 10.1371/journal.pone.0263346 (PMC8880825; doi:10.1371/journal.pone.0263346)
Supplement: S1 Data — (XLSX) [file pone.0263346.s001.xlsx]

## Sheet: NEW BsmI 285 
Ids	Age	SEX 1=M 2=F	BsmI	BsmI 1=BB 2=Bb 3=bb	1=DM2 2=DR	1=DRNP 2= DRP 3=DR WITHOUT CLASSIFICATION 4=DM2	HbA1c (%)	Glusose (mg/dL)	Total Cholesterol (mg/dL)	HDL (mg/dL)	LDL (mg/dL)	Triglycerides (mg/dL)	Dyslipidemia 1= yes 2=no	Serum creatinine (mg/dL)	BMI (kg/m2)	DM2 duration (years)	1= ≤10 DM2 2= >10 DM2	Family history of DM 1= yes 2=no	Insulin treatment 1= yes 2=no	Hypertension 1= yes 2=no	Tabagism 1= yes 2=no	Sedentary lifestyle 1= yes 2=no
1	43	2	BB	1	1	4	10	208	183	44	105.4	168	1	0.72	26.74	7	1	1	2	2	2	2
2	49	2	Bb	2	1	4	8.8	165	256	34	192.8	146	1	0.59	35.78	5	1	1	2	1	2	1
3	59	1	Bb	2	1	4	9.5	179	227	39	128.6	297	1	0.9	27.7	5	1	2	2	2	2	2
4	48	1	bb	3	1	4	7.1	118	128	60	54.6	67	2	1.34	27.19	5	1	1	2	1	2	2
5	50	2	bb	3	1	4	10.5	264	237	29	152.8	276	1	0.62	34.97	5	1	1	2	1	2	2
6	67	2	BB	1	1	4	11.2	174	192	39	44	405	1	0.74	29.33	9	1	2	2	1	2	2
7	49	2	Bb	2	1	4	7	131	207	42	119.6	227	1	0.75	23.28	4	1	2	2	2	2	2
8	56	2	BB	1	1	4	9.3	159	210	50	135.4	123	1	0.67	27.85	8	1	1	2	2	2	2
9	58	2	Bb	2	1	4	7.5	152	209	54	124.4	153	1	0.72	30.4	5	1	1	2	2	2	1
10	68	2	Bb	2	1	4	7.6	95	187	50	122.2	74	2	0.76	27.4	5	1	2	2	1	2	1
11	77	2	bb	3	1	4	7.5	98	137	61	61.6	72	2	0.5	42.76	10	1	2	2	1	2	1
12	70	2	Bb	2	1	4	7.9	92	148	28	95.4	123	1	0.95	27.86	5	1	1	2	1	2	1
13	51	2	Bb	2	1	4	8.5	270	270	49	184	185	1	0.66	23.8	2	1	1	1	2	2	2
14	56	2	BB	1	1	4	7.4	129	188	40	105.6	212	1	0.91	28.92	5	1	1	2	2	2	1
15	63	2	BB	1	1	4	8	170	224	47	122.4	273	1	0.68	29.67	5	1	1	2	1	2	2
16	44	2	BB	1	1	4	7.2	182	139	33	61	488	1	0.7	28.5	7	1	1	2	1	2	2
17	50	2	BB	1	1	4	7.8	181	251	42	180.6	142	1	0.6	36.34	10	1	1	2	2	2	1
18	78	1	BB	1	1	4	7	134	194	30	68	484	1	0.98	25.74	10	1	1	2	1	2	1
19	73	2	Bb	2	1	4	8.6	202	197	48	113	183	1	0.7	28.93	10	1	2	2	1	2	1
20	48	1	bb	3	1	4	7.7	162	96	45	101.8	76	2	0.62	40.19	6	1	2	2	2	2	1
21	51	2	Bb	2	1	4	6.5	133	156	37	87.4	158	1	0.59	21.7	5	1	2	2	2	2	2
22	44	2	bb	3	1	4	6.7	144	249	43	148	290	1	0.57	23.82	9	1	1	2	2	2	2
23	61	2	Bb	2	1	4	8	167	212	32	181	143.8	1	0.63	36.02	3	1	2	2	1	2	1
24	68	2	bb	3	1	4	9.2	144	177	34	104.6	192	1	0.68	27.04	6	1	1	2	1	2	1
25	70	1	Bb	2	1	4	10.1	232	164	33	98	165	1	0.91	24.82	9	1	1	2	1	2	1
26	60	2	Bb	2	1	4	8	158	185	46	110.4	143	1	0.91	27.33	5	1	1	2	1	2	2
27	64	2	Bb	2	1	4	6.5	72	178	45	101.2	111	1	0.61	24.25	6	1	1	1	1	1	1
28	55	2	Bb	2	1	4	10.3	303	283	36	209.9	189	1	0.68	25.41	10	1	2	2	1	2	1
29	63	2	Bb	2	1	4	9.6	265	212	52	135	125	1	0.57	30.3	6	1	2	2	1	2	1
30	57	2	Bb	2	1	4	6.8	111	184	41	117	130	1	0.54	25.3	5	1	2	2	2	2	2
31	55	2	BB	1	1	4	7	151	180	44	115.2	104	1	0.66	38.08	5	1	1	2	1	2	1
32	66	2	Bb	2	1	4	5.9	107	224	41	158.4	123	1	1.02	33.3	5	1	1	2	1	2	1
33	63	1	BB	1	1	4	8.9	200	245	62	144.4	193	1	0.63	35.9	5	1	1	2	2	2	2
34	70	1	bb	3	1	4	8	136	162	42	94	130	1	0,94	29,7	10	1	2	2	1	2	1
35	54	2	BB	1	1	4	8.1	151	209	32	123	270	1	0,58	37,28	8	1	1	2	1	1	1
36	55	2	Bb	2	1	4	8.1	193	93	61	29.4	108	2	0.69	34,95	5	1	1	2	1	2	2
37	69	1	Bb	2	1	4	7	121	166	46	128.8	166	1	0.81	26,13	5	1	2	2	1	2	1
38	40	2	BB	1	1	4	7.5	123	168	58	116	116	2	0.49	29.33	5	1	1	2	2	2	2
39	40	2	BB	1	1	4	8	191	146	58	64.8	116	2	0.42	30.92	5	1	1	2	2	1	2
40	43	2	Bb	2	1	4	7.2	216	143	47	52.8	216	1	0.48	41.03	6	1	1	1	2	2	1
41	58	2	bb	3	1	4	9	259	170	56	63.4	253	1	0.73	35.11	6	1	1	2	1	1	1
42	59	2	Bb	2	1	4	6.8	153	197	57	98	210	1	0.75	38.87	6	1	1	2	2	2	1
43	49	2	BB	1	1	4	7.1	134	159	59	67.6	162	1	0.85	33.19	6	1	1	2	1	2	1
44	72	1	BB	1	1	4	4.1	177	194	56	79.4	293	1	1.81	27.47	10	1	2	2	1	2	1
45	58	1	bb	3	1	4	5.6	114	181	34	92.6	272	1	1.75	27.84	6	1	1	2	1	2	2
46	68	2	Bb	2	1	4	9.4	282	157	39	59.6	292	1	0.55	30.92	10	1	1	1	1	2	1
47	59	1	bb	3	1	4	10.4	105	240	35	152.6	262	1	0.76	31.98	8	1	1	2	2	2	2
48	46	2	BB	1	1	4	9.2	186	141	50	46.8	221	1	0.51	26.77	7	1	1	2	2	2	2
49	37	2	Bb	2	1	4	5.3	85	167	30	121	80	1	0.72	43.93	5	1	2	2	1	2	1
50	47	2	Bb	2	1	4	6.5	261	238	60	141.8	181	1	0.87	27.92	10	1	1	2	1	2	1
51	54	2	BB	1	1	4	10.3	145	204	39	123	210	1	0.56	27.93	8	1	1	2	2	2	2
52	67	1	bb	3	1	4	4.7	144	150	42	70.8	186	1	1.11	24.92	10	1	2	2	2	2	2
53	43	1	bb	3	1	4	11.1	123	131	50	70.4	53	2	0.76	24.57	7	1	1	1	2	2	2
54	63	1	Bb	2	1	4	5.7	348	140	75	30	175	1	0.67	24.84	9	1	1	2	1	2	2
55	63	2	Bb	2	1	4	5.5	135	139	61	57.2	104	2	0.66	29.82	5	1	2	2	1	2	2
56	57	2	Bb	2	1	4	7.4	200	192	98	57.8	181	1	0.68	34.13	8	1	2	2	1	2	1
57	40	2	Bb	2	1	4	13.7	111	221	44	151	130	1	1.53	33.69	5	1	1	2	2	2	1
58	67	1	BB	1	1	4	7.2	198	168	96	61.4	53	2	2.59	23.24	6	1	1	2	1	2	2
59	56	1	bb	3	1	4	12.67	250	159	52	92.4	73	2	2.17	22.47	5	1	2	1	2	1	2
60	56	2	Bb	2	1	4	11.6	166	198	48	110.6	197	1	0.8	28.06	9	1	1	1	1	2	2
61	54	1	Bb	2	1	4	12.3	290	159	41	87	155	1	1.25	31.47	10	1	1	1	2	2	1
62	59	2	bb	3	1	4	5.5	105	198	55	105.2	189	1	0.91	32.05	10	1	1	2	1	2	1
63	74	2	bb	3	1	4	16.8	198	243	65	134.6	217	1	1.04	26.44	9	1	2	2	1	2	1
64	51	2	BB	1	1	4	7.4	124	165	60	83.8	106	2	1.05	34.17	6	1	1	2	1	2	1
65	58	1	bb	3	1	4	7.5	130	181	47	105.8	141	2	0.87		5	1	1	2	2	2	2
66	49	1	Bb	2	1	4	6.2	129	128	40	68.4	98	2	1.18	27.47	6	1	1	2	2	2	2
67	51	2	bb	3	1	4	10.6	196	161	79	61.2	104	2	0.88	23.71	5	1	2	1	2	2	2
68		1	Bb	2	1	4	6.6	116	201	38	116	235	1	0.9
69	73	2	bb	3	1	4	6.8	143	188	73	98	85	2	0.89	20.6	5	1	2	1	1	2	1
70	55	2	Bb	2	1	4	5	105	125	29	77	95	1	0.79	26.03	8	1	2	1	2	2	1
71	45	2	bb	3	1	4	7	188	167	54	50	315	1	0.98	27.1	5	1	1	2	1	2	2
72	54	2	Bb	2	1	4	6.4	161	86	20	39.2	134	1	0.49	34.6	6	1	1	1	1	2	2
73	63	2	BB	1	1	4	6.7	112	216	34	135.8	231	1	0.8	32.4	6	1	1	2	1	2	2
74	47	2	bb	3	1	4	7.6	114	219	35	140.3	219	1	0.98	27.9	8	1	2	1	2	2	2
75	58	1	bb	3	1	4	7	85	151	35	97.8	91	1	0.76	55.4	10	1	1	1	1	2	1
76	46	1	bb	3	1	4	13.2	337	233.5	65.8	150.6	85.4	1	0.79	23.5	7	1	1	1	1	2	2
77	58	2	Bb	2	2	1	7.2	101	119	53	46.4	98	2	0.53	32.0399	19	2	1	1	1	2	2
78	58	1	bb	3	2	1	6.4	103	163	37	104.8	106	1	1.54	32.04	19	2	1	1	1	2	2
79	60	2	Bb	2	2	2	7.1	132	181	33	112.6	177	1	0.61	26.5565	12	2	1	1	1	2	1
80	65	2	bb	3	2	2	7.3	198	167	51	95	105	2	0.79	25.6233	15	2	1	2	2	2	2
81	60	1	Bb	2	2	2	7	128	196	53	118	125	1	1.35	27.8906	30	2	1	1	1	2	1
82	72	2	bb	3	2	1	7.5	95	139	55	58.2	129	2	1.08	22.7998	20	2	1	1	1	2	1
83	63	2	bb	3	2	1	7.9	104	195	63	115	85	1	1.42	33.6925	15	2	2	2	2	2	1
84	60	2	BB	1	2	2	7.7	150	205	51	125.2	144	1	1.39	38.3636	15	2	2	1	1	2	2
85	64	2	Bb	2	2	1	6.4	138	166	37	89.8	196	1	0.99	33.7823	30	2	2	1	1	2	2
86	75	2	bb	3	2	1	5.5	125	215	51	138.8	126	1	1.17	30.4114	10	1	2	2	1	2	1
87	61	1	bb	3	2	1	8	224	126	29	56.6	202	1	1.46	36.0357	25	2	1	2	2	1	2
88	55	1	BB	1	2	1	7.2	132	74	24	31.2	94	1	1.11	20.7761	14	2	1	1	2	2	2
89	56	1	bb	3	2	1	8.7	159	218	47	148.2	114	1	1.08	30.0712	25	2	1	1	1	2	2
90	66	1	Bb	2	2	1	15.4	317	193	45	111.4	183	1	1.17	28.2923	15	2	1	1	2	2	2
91	67	2	BB	1	2	1	8	102	226	72	128.4	128	1	0.83	29.3444	25	2	1	1	1	2	2
92	77	1	BB	1	2	1	8	150	149	45	86.6	87	2	1.34	23.815	25	2	2	2	1	2	2
93	76	2	Bb	2	2	1	5.7	35	142	42	80.8	96	1	0.72	35.1111	25	2	2	1	1	2	1
94	61	1	Bb	2	2	1	6.4	137	270	37	155.8	386	1	1.01	35.4325	15	2	1	1	1	2	2
95	61	1	bb	3	2	2	8.4	377	84	32	39.8	61	1	0.93	23.4168	25	2	2	1	2	2	1
96	57	2	bb	3	2	1	8.3	189	234	43	142.2	244	1	0.79	38.9178	30	2	1	1	1	2	1
97	68	2	bb	3	2	2	7.6	123	178	47	106.6	122	1	1.13	34.4283	20	2	2	1	1	2	1
98	53	1	bb	3	2	2	7.2	161	127	35	72.4	98	1	0.88	36.5087	1	1	1	1	1	1	1
99	52	1	bb	3	2	2	8.7	206	175	26	116.6	162	1	1.24	30.0045	18	2	1	1	1	2	1
100	63	2	Bb	2	2	1	7.1	168	130	49	59	110	1	1.2	28.5194	9	1	2	2	2	2	2
101	49	2	bb	3	2	1	7	264	237	36	150.8	251	1	0.51	25.7643	29	2	1	1	2	2	1
102	52	1	Bb	2	2	1	6.7	136	90	35	40.6	72	1	0.72	32.8516	15	2	1	1	1	2	2
103	70	2	bb	3	2	1	6.1	90	161	66	83.2	59	2	0.88	29.7086	25	2	2	1	1	2	2
104	59	2	Bb	2	2	1	9.9	287	234	35	153.2	229	1	0.57	23.7896	11	2	1	1	2	2	1
105	67	2	BB	1	2	1	6	141	170	58	85.4	133	2	0.43	26.5625	8	1	1	2	2	2	1
106	60	2	bb	3	2	1	7.6	158	161	46	84.2	154	1	0.53	44.2963	5	1	1	2	1	2	2
107	47	2	BB	1	2	1	10.4	162	170	54	101	75	2	0.73	27.7887	28	2	1	1	2	2	1
108	66	1	Bb	2	2	1	7.2	131	157	42	86.8	141	2	1.11	30.5996	25	2	1	2	1	2	2
109	72	1	BB	1	2	1	5.9	127	82	31	35.2	79	1	1.26	27.1431	40	2	2	2	1	2	2
110	59	1	Bb	2	2	2	6.7	121	167	39	70.2	289	1	1.07	28.2284	15	2	1	1	1	2	2
111	61	2	Bb	2	2	2	5.9	101	149	31	78.6	197	1	3.89	31.2889	13	2	1	1	1	2	2
112	64	1	Bb	2	2	1	6.3	141	168	37	90.2	204	1	1.11	29.8586	10	1	2	1	1	2	2
113	66	2	Bb	2	2	1	8.2	90	265	42	181.4	208	1	1.26	33.8667	20	2	2	1	1	2	2
114	69	1	Bb	2	2	1	8	158	104	38	47.6	92	1	1.11	27.6562	25	2	1	1	1	2	2
115	76	1	BB	1	2	1	7	90	107	48	44.6	72	1	1.37	25.3906	25	2	2	1	1	2	1
116	79	2	Bb	2	2	1	6.5	101	181	36	107.2	189	1	1.09	31.004	20	2	2	2	1	2	2
117	78	2	BB	1	2	1	6.8	79	219	50	150.2	94	1	0.82	21.271	29	2	2	1	1	2	2
118	65	2	Bb	2	2	1	6.4	64	109	38	60	55	1	1.14	34.7276	20	2	2	1	1	1	1
119	52	1	Bb	2	2	1	8.8	209	206	41	142.6	112	1	0.75	29.8047	5	1	1	2	2	2	1
120	70	1	Bb	2	2	1	7.9	85	113	50	58.6	22	2	1.03	20.5457	22	2	1	1	2	2	1
121	68	1	Bb	2	2	1	8	144	137	39	76	110	2	0.98	27.951	20	2	1	1	1	2	1
122	58	1	Bb	2	2	2	6.5	76	137	39	76	110	1	0.98	31.7301	6	1	1	2	1	2	2
123	58	1	BB	1	2	1	6.6	134	126	33	61	160	1	1.21	27.6817	3	1	1	2	1	2	1
124	77	2	BB	1	2	1	6.9	136	136	41	64.6	152	1	1.03	33.5512	10	1	2	2	1	2	1
125	71	2	Bb	2	2	1	6.1	116	186	48	117	105	1	0.59	19.9487	12	2	1	1	1	2	2
126	68	2	Bb	2	2	1	5.7	82	145	43	77.2	124	1	0.98	26.8359	26	2	1	1	1	2	2
127	68	1	Bb	2	2	2	9.6	210	125	24	52.8	241	1	1.84	36.3861	20	2	1	1	1	2	2
128	71	1	Bb	2	2	1	7.7	222	116	37	55.6	117	1	0.51	28.0883	20	2	1	1	1	2	2
129	61	1	Bb	2	2	2	6.7	117	264	47	202.8	71	1	0.74	20.0692	17	2	1	1	1	2	1
130	67	2	BB	1	2	1	8	137	229	42	134.4	263	1	0.87	30.3665	16	2	1	1	1	1	2
131	46	1	bb	3	2	2	15.3	391	191	53	109.2	144	1	0.7	26.8406	2	1	1	2	2	2	2
132	52	2	bb	3	2	1	9.8	196	205	35	130.4	198	1	1	22.3289	20	2	1	1	1	2	1
133	55	1	bb	3	2	2	4.7	89	123	28	74.6	102	1	4.55	23.18	20	2	1	2	1	2	1
134	48	1	BB	1	2	2	8.1	50	129	42	74.2	64	2	1.01	23.3984	22	2	1	1	2	2	2
135	49	1	BB	1	2	2	6.2	113	143	23	99	105	1	5.12	24.6914	9	1	2	2	1	2	1
136	41	2	Bb	2	2	1	6.3	165	208	71	110.2	134	1	0.81	29.6	5	1	1	1	2	2	2
137	55	2	BB	1	2	1	7	177	213	41	133.4	193	1	0.74	34.0895	10	1	1	1	2	2	1
138	61	2	bb	3	2	2	5.9	145	173	43	112.4	88	1	0.87	31.2213	20	2	2	1	1	2	1
139	59	2	bb	3	2	1	7	92	187	43	127.8	81	1	0.84	27.1816	6	1	1	1	1	2	1
140	68	1	bb	3	2	2	8.4	126	198	41	138	95	1	1.09	26.2897	20	2	1	1	2	2	1
141	66	2	Bb	2	2	1	8.4	108	126	44	68.6	67	1	0.78	31.2889	15	2	1	1	1	2	2
142	60	2	bb	3	2	1	8.7	241	173	38	63.8	356	1	0.77	31.6337	10	1	1	1	1	2	1
143	58	2	bb	3	2	1	8.3	163	154	43	79	160	1	0.77	32.7992	19	2	1	1	2	2	1
144	58	1	BB	1	2	2	6.6	162	141	28	54	295	1	7.35	29.6908	18	2	2	1	1	2	1
145	50	2	Bb	2	2	1	8.5	192	141	34	62.2	224	1	0.64	27.0282	8	1	1	1	1	2	1
146	56	2	bb	3	2	1	7.5	128	196	83	96.4	83	1	0.7	25.1479	25	2	1	1	2	2	1
147	61	2	Bb	2	2	1	11.1	103	93	30	43.6	97	1	0.61	24.1881	20	2	1	1	1	2	2
148	58	2	Bb	2	2	1	9.8	112	139	60	60.4	93	2	0.88	29.4322	19	2	1	1	1	2	1
149	70	1	bb	3	2	1	5.7	104	74	32	29.4	63	1	0.61	25.1172	8	1	1	2	1	2	2
150	63	2	Bb	2	2	1	7.4	208	193	37	114.2	209	1	1.97	25.356	20	2	2	2	1	2	1
151	66	1	bb	3	2	1	7.6	148	209	38	152.6	92	1	1.3	36.3046	18	2	1	1	1	2	1
152	62	1	BB	1	2	1	13.1	163	163	48	99.2	79	2	0.74	20.5503	18	2	2	1	2	2	1
153	60	2	Bb	2	2	2	7.6	180	222	47	150.8	121	1	1.18	29.4322	9	1	1	1	1	2	1
154	70	2	Bb	2	2	1	6.4	160	128	32	77.8	91	1	0.63	27.6338	10	1	1	2	2	2	1
155	56	1	BB	1	2	1	7.5	187	183	33	131.8	91	1	0.63	25.3966	8	1	1	2	2	2	2
156	60	1	BB	1	2	2	8.4	60	113	35	70.6	37	1	0.81	32.2934	15	2	1	1	2	2	2
157	52	1	Bb	2	2	2	6.6	165	119	30	54.8	171	1	0.84	27.438	10	1	1	1	2	2	1
158	59	1	BB	1	2	1	5.7	137	440	30	311.2	494	1	2.72	25.622	12	2	2	2	1	2	2
159	46	1	Bb	2	2	1	8.3	242	131	35	81.6	72	1	0.66	21.5679	14	2	1	2	2	2	2
160	72	1	bb	3	2	2	5.5	155	203	23	50.6	647	1	0.58	28.5218	10	1	2	2	1	2	1
161	65	1	Bb	2	2	1	6.8	155	203	23	50.6	647	1	0.58	29.6358	8	1	1	2	1	2	1
162	63	1	BB	1	2	1	6.3	100	181	32	125	120	1	2.54	26.8544	5	1	1	2	1	2	1
163	60	1	Bb	2	2	1	6.5	245	150	54	79.4	83	2	0.82	21.2306	7	1	2	1	2	1	1
164	67	1	bb	3	2	1	6.3	228	126	47	67.2	59	2	0.51	26.8765	20	2	1	1	1	2	1
165	50	1	Bb	2	2	1	6.8	138	156	45	87	120	2	0.73	21.4509	4	1	1	1	2	2	2
166	50	2	Bb	2	2	1	6.2	118	213	25	131.4	283	1	0.54	30.6577	8	1	1	1	1	2	2
167	71	1	BB	1	2	1	6.6	133	213	46	160	131	1	0.87	26.8632	1	1	2	2	1	2	2
168	80	2	Bb	2	2	2	6.8	160	84	28	97.6	102	1	0.7	31.72	20	2	1	2	1	2	1
169	62	1	Bb	2	2	2	7.4	180	146	38	84.8	116	1	0.92	25.03	19	2	1	2	1	2	1
170	67	1	BB	1	2	2	7.6	133	126	25	79	110	1	0.65	30.01	15	2	2	2	1	2	1
171	68	2	BB	1	2	2	6.8	95	124	37	69.4	88	1	0.8	33.16	23	2	1	1	1	2	1
172	55	2	Bb	2	2	2	6.6	57	181	45	113.4	113	1	0.81	23.51	20	2	1	1	2	2	2
173	52	2	Bb	2	2	2	6.6	152	133	34	79.2	99	1	0.59	31.62	10	1	1	1	1	2	2
174	62	1	Bb	2	2	2	7.2	112	162	32	71	295	1	0.84	30.49	1	1	1	2	1	2	2
175	53	2	BB	1	2	2	6.6	89	158	36	76	230	1	0.67	27.85	17	2	1	1	2	2	2
176	67	1	BB	1	2	2	7.2	48	164	54	94	80	2	1.15	23.53	20	2	1	2	1	2	2
177	56	1	Bb	2	2	2	6.5	136	122	29	49	220	1	2.14	28.73	29	2	1	1	1	2	2
178	55	2	BB	1	2	2	7	86	175	85	81.6	42	2	0.56	22.49	32	2	1	1	2	2	2
179	84	2	Bb	2	1	4	6.6	116	155	80	62	65	2	0.68	34.1311	6	1	1	1	1	2	1
180	72	2	bb	3	1	0	7.3	107	112	44	50.6	87	1	0.79	25.2081	5	1	1	2	1	1	1
181	68	2	bb	3	1	4	7.1	85	172	59	91.2	109	2	0.84	37.223	11	2		1	1	2	1
182	61	1	Bb	2	1	4	7.9	104	119	41	50.6	137	2	1.02	26.5338	8	1	1	1	1	2	2
183	63	1	bb	3	1	4	7.6	119	153	36	85.8	156	1	1.16	26.2348	15	2	2	1	1	2	1
184	60	1	BB	1	1	4	9.2	162	144	76	52.6	77	2	0.71	26.1228	8	1	1	2	1	2	2
185	78	2	Bb	2	1	4	8.3	136	144	39	86.2	94	1	0.93	23.0457	10	1		2	2	2	2
186	60	1	bb	3	2	1	7.6	91	120	47	50.6	112	2	0.63	22.4074	20	2	1	1	1	2	1
187	61	2	bb	3	1	4	8.1	113	161	51	90	100	2	0.6	22.0105	5	1	1	2	1	2	1
188	48	2	BB	1	2	1	8.1	99	174	41	112.4	103	1	0.58	35.823	16	2	1	1	1	2	1
189	53	2	bb	3	2	1	9.4	82	259	50	183	130	1	0.59	28.0859	20	2	1	1	2	2	2
190	37	2	bb	3	1	4	8	178	242	42	174.6	127	1	0.53	29.6774	7	1		1	2	2	1
191	65	2	Bb	2	2	2	7.4	109	175	72	85.2	89	2	0.72	25.3565	17	2	2	1	1	2	2
192	70	2	bb	3	2	1	7.3	163	172	61	96	75	2	0.55	25.5568	23	2	1	1	1	1	2
193	74	2	bb	3	1	4	6.8	104	176	49	80.8	231	1	0.97	31.8471	30	2	2	1	1	2	1
194	59	1	BB	1	2	1	10.2	212	188	55	114.8	91	2	0.82	25.1486	7	1	1	2	2	2	1
195	49	2	BB	1	2	2	11.1	291	222	57	128.6	182	1	1.29	26.0422	29	2	1	2	1	2	1
196	46	1	bb	3	2	1	10	160	156	43	97.2	79	2	0.52	30.4862	16	2	1	1	1	2	2
197	61	2	BB	1	2	1	9.8	203	205	59	85.6	302	1	0.61	29.4321	30	2	1	1	1	2	1
198	52	2	Bb	2	2	2	7.5	101	189	63	102.6	117	2	0.38	#DIV/0!	5	1	1	1	2	2	1
199	62	2	BB	1	1	4	7.2	116	181	42	110.8	141	1	0.61	36.1333	20	2	2	2	1	2	2
200	63	2	Bb	2	1	4	8	150	208	37	126.6	222	1	0.68	30.8642	10	1	2	2	1	2	2
201	62	2	bb	3	2	2	7.4	114	231	49	122.6	297	1	1.3	42.6639	15	2	1	1	1	2	1
202	52	1	bb	3	2	2	7.2	129	251	37	179.2	174	1	0.65	25.3515	19	2	2	1	1	2	1
203	41	2	bb	3	1	4	9.9	187	198	31	128.6	192	1	0.51	52.3286	5	1	1	2	1	2	2
204	47	2	Bb	2	1	4	7.1	174	228	49	137	210	1	2.16	43.9063	10	1	1	2	1	2	2
205	58	2	bb	3	2	1	9	60	190	53	117.2	99	2	0.6	24.4114	5	1	2	1	1	2	1
206	78	2	bb	3	2	1	7.5	87	128	43	61.2	119	2	0.73	28.0859	19	2	2	1	2	2	1
207	69	2	bb	3	2	1	9.9	215	188	48	102.4	188	1	0.71	25.0639	10	1	1	2	1	2	1
208	51	2	bb	3	2	2	7.2	92	314	50	231.6	162	1	1.14	31.5963	32	2	1	1	1	2	2
209	63	2	bb	3	1	4	7.1	127	308	56	122.2	649	1	1.46	#DIV/0!	7	1	1	1	1	2	2
210	63	2	BB	1	1	4	11.1	231	181	37	83.4	303	1	0.7	28.312	10	1	2	1	1	2	2
211	47	1	BB	1	2	2	7.3	101	177	38	116	115	1	0.91	38.0196	11	2	1	1	1	2	1
212	61	2	BB	1	1	4	11.6	129	178	43	101.8	166	1	0.94	32.4246	16	2	1	1	1	2	1
213	64	2	bb	3	2	1	11.6	225	158	40	82	180	1	1.09	25.5102	20	2		1	1	2	2
214	57	1	bb	3	2	1	7.2	110	165	52	94	95	2	0.92	27.553	5	1	1	1	1	2	1
215	59	2	bb	3	1	4	8.3	129	100	39	43.6	87	1	0.47	40.2682	10	1	1	2	1	2	1
216	65	2	BB	1	1	4	7.5	102	185	39	116.2	149	1	0.7	24.2782	20	2	1	2	2	2	2
217	57	2	bb	3	1	4	11.3	274	237	33	138.8	326	1	0.41	29.2495	6	1	1	1	1	2	1
218	62	2	bb	3	2	1	9.7	97	307	56	210.4	203	1	0.59	#DIV/0!	10	1	1	1	1	2	1
219	41	1	bb	3	1	4	7.2	100	169	25	130	70	1	0.51	30.7266	8	1	1	1	1	2	1
220	62	2	Bb	2	2	1	9.4	188	206	38	141.6	132	1	0.46	29.5613	10	1	2	1	1	2	2
221	51	2	bb	3	2	1	6.3	60	112	36	59.6	82	1	0.96	45.9605	16	2	2	1	1	2	2
222	63	2	BB	1	1	4	8.2	70	145	46	66.6	162	1	0.74	28.6035	13	2	1	1	2	1	1
223	52	1	BB	1	2	2	11.3	329	175	36	115.6	117	1	0.76	23.55	14	2	2	2	2	1	1
224	57	2	bb	3	1	4	12.9	269	171	43	99.4	143	1	0.47	23.9118	14	2	1		1	2	1
225	62	2	BB	1	1	4	10.5	332	180	43	114.8	111	1	0.45	23.9352	25	2	1	1	2	2	2
226	58	2	bb	3	2	1	8.7	184	200	50	133	85	1	0.63	29.8438	18	2	1	1	2	2	2
227	67	1	Bb	2	2	1	9.6	201	222	44	143.4	173	1	0.78	35.2827	15	2		1	1	2	1
228	70	2	BB	1	2	1	8.9	325	231	35	171.6	122	1	0.6	28.6818	8	1		1	1	2	2
229	57	2	Bb	2	1	4	7.2	129	172	42	97.2	164	1	0.43	39.2423	5	1	1	1	1	2	1
230	60	2	BB	1	1	4	7.2	105	138	45	68.8	121	1	0.47	35.2834	6	1	1	2	1	2	2
231	61	2	bb	3	1	4	8.3	111	149	47	72.6	147	1	0.53	26.1328	21	2	1	2	2	2	2
232	62	2	bb	3	1	4	8.5	192	220	41	110.4	343	1	0.59	26.7505	7	1	1	1	2	2	2
233	53	2	BB	1	2	2	6.3	129	164	60	48	280	1	1.36	23.5078	5	1	1	2	2	2	2
234	60	2	Bb	2	1	4	8.6	131	157	48	94	75	1	0.51	32.924	10	1	1	1	1	2	1
235	51	2	bb	3	2	1	8.5	146	154	58	85.2	54	2	0.67	30.3111	30	2	2	1	1	2	2
236	73	2	Bb	2	1	4	6.6	123	137	31	72.8	166	1	0.7	27.2793	8	1	1	2	8 anos	2	1
237	48	2	Bb	2	2	1	10.1	202	152	40	78.6	167	1	0.57	40.6392	7	1	1	1	1	2	2
238	68	1	BB	1	1	4	7.1	152	159	40	95.4	118	2	0.67	25.9488	15	2		2	2	2	1
239	60	2	bb	3	2	1	13.8	346	205	42	136	135	1	0.56	25.1532	10	1	1	1	1	2	1
240	63	2	Bb	2	2	1	7.4	138	178	37	74.8	331	1	1.31	35.9375	20	2	2	1	1	2	1
241	63	1	Bb	2	2	1	7.7	173	193	48	123	110	2	1.23	30.3763	20	2	1	1	1	2	2
242	60	2	bb	3	1	4	6.7	127	248	43	166.6	192	1	0.68	25.1532	14	2		2	1	2	1
243	73	2	BB	1	1	4	7.6	149	140	31	86	115	1	0.82	25.0391	15	2	1	2	1	2	1
244	67	1	bb	3	2	2	11.1	303	162	36	109.4	83	1	1.08	18.6812	25	2	1	2	1	2	2
245	57	2	BB	1	2	1	6.7	71	202	25	141.6	177	1	2.19	32.3745	20	2	1	1	1	2	1
246	63	2	Bb	2	1	4	6.3	122	128	35	66.8	131	1	0.78	35.9195	9	1	1	2	1	2	1
247	44	2	bb	3	2	1		218	175	32	86.4	283	1	0.75	29.7869	16	2	1	1	1	2	2
248	70	1	Bb	2	1	4		165	144	54	76	70	2	0.95	29.075	20	2	2	1	2	2	2
249	55	2	Bb	2	1	4	7.5	136	198	42	111.8	221	1	0.55	32.1776	10	1	2	2	1	2	1
250	72	1	BB	1	1	4	8.2	170	194	32	136	130	1	0.62	31.2668	10	1	1	2	1	2	1
251	49	1	bb	3	2	1	8.3	160	262	58	142.2	309	1	0.99	33.2752	8	1	2	2	1	2	1
252	60	2	BB	1	1	4	6	117	230	43	169.2	89	1	0.65	30.9917	10	1	1	2	2	2	1
253	46	2	bb	3	2	1	8	101	284	46	198.2	199	1	0.48	45.0781	6	1	2	1	1	2	2
254	76	2	bb	3	1	4	6.3	55	241	63	168.4	48	1	0.65	24.0651	5	1	2	2	2	2	1
255	72	1	bb	3	2	1	7	80	159	52	82	125	2	1.67	20.0986	20	2	1	2	1	1	1
256	79	2	Bb	2	1	4	12.3	206	179	67	99.8	61	2	1.22	29.1111	19	2	2	1	1	2	1
257	59	1	bb	3	2	1	11.7	170	199	43	124	160	1	1.08	27.976	7	1	1	1	1	2	1
258	71	2	Bb	2	2	2	8.7	178	311	62	234.4	73	1	0.66	33.8037	20	2		1	1	2	1
259	53	2	BB	1	1	4	8.9	126	158	39	107.4	58	1	0.72	24.8195	5	1	1	1	2	2	2
260	52	1	bb	3	2	2	12.2	258	271	44	186.6	202	1	1.36	42.0791	25	2	1	1	1	2	2
261	54	1	Bb	2	2	1	10.3	257	125	30	58.4	183	1	0.89	28.75	20	2	1	1	1	2	2
262	58	2	BB	1	2	2	9.8	129	199	49	128.2	109	1	0.52	22.5161	19	2	1	1	1	2	1
263	72	2	bb	3	2	2	9.1	172	137	39	57.2	204	1	0.8	26.4308	13	2	1	1	1	2	1
264	65	2	bb	3	2	2	6.3	70	179	33	128.6	87	1	0.98	30.8951	25	2		2	2	2	1
265	64	2	bb	3	2	2	9.2	164	263	70	39	770	1	1.5	25.8948	24	2	1	1	2	2	1
266	74	2	Bb	2	1	4	9.2	107	178	37	120.6	102	1	1.06	19.4028	5	1	2	1	1	2	1
267	66	2	bb	3	1	4	7.4	116	243	51	158.4	168	1	1.01	32.5228	9	1	1	1	1	2	2
268	49	2	bb	3	2	1	11.5	260	194	33	130.6	152	1	0.96	35.7721	9	1	1	1	1	2	2
269	74	2	Bb	2	2	2	11.3	75	151	37	88.6	127	1	2.07	30.1484	15	2	1	1	1	2	2
270	61	2	Bb	2	2	1	8.2	272	99	28	31.2	199	1	0.73	40.475	25	2	1	1	1	2	1
271			bb	3	2	1	9.2	64	150	32	77.4	203	1	1.48		11	2
272	58	2	bb	3	2	2	8.3	69	205	57	124.8	116	1	1.55	25.1126	25	2	1	1	1	2	1
273	55	2	BB	1	2	1	7.7	118	201	40	144.2	84	1	1.08	23.4432	5	1	1	2	1	2	2
274	58	2	bb	3	1	4	11.8	246	191	48	116.2	134	1	0.84	31.4063	6	1	1	1	1	2	1
275	47	2	bb	3	1	4	8.3	116	242	44	128	350	1	0.52	44.4444	10	1	1	2	1	2	1
276	57	2	BB	1	1	4	7.8	120	216	40	143.2	164	1	0.62	47.1993	6	1	1	2	1	2	2
277	57	2	bb	3	2	1	6.9	97	184	54	105.2	124	2	0.4	43.7778	5	1	2	2	1	2	1
278	62	2	bb	3	1	4	7	94	174	84	67.8	111	2	0.52	25.6568	5	1	1	2	2	2	2
279	72	2	bb	3	2	2	6.9	132	118	37	66.6	72	1	1.31	38.3707	30	2	1	1	1	2	2
280	77	1	Bb	2	1	4	5.8	112	170	62	96.8	56	2	0.67	23.219	5	1	1	2	1	2	2
281	64	1	BB	1	2	1	8.3	165	170	36	100	170	1	0.89	25.1903	10	1	2	1	1	2	2
282	63	1	Bb	2	1	4	6.7	171	251	54	146.2	254	1	1.06	24.349	7	1	1	2	2	2	2
283	63	2	bb	3	1	4	7.9	166	232	51	159.4	108	1	0.78	30.0219	5	1	1	2	1	2	1
284	56	2	BB	1	1	4	12	166	175	45	93	185	1	0.59	31.9212	12	2	1	2	1	2	1
285	74	2	bb	3	1	4	9.7	111	177	55	69.8	261	1	0.83	33.4373	15	2	1	2	1	2	2
